# Supplementary material for: Paclitaxel plus carboplatin and durvalumab with or without oleclumab for women with previously untreated locally advanced or metastatic triple-negative breast cancer: the randomized SYNERGY phase I/II trial
Source: Nat Commun. 2023 Nov 2;14:7018. doi: 10.1038/s41467-023-42744-y (PMC10622534; doi:10.1038/s41467-023-42744-y)
Supplement: Supplementary file 4 — Source Data [file 41467_2023_42744_MOESM4_ESM.xlsx]

## Sheet: Figure 2a
Figure 2a
	Clinical Benefit Rate at week 24
		Arm A		Arm B
	Total No. Of patients	63		64
	Clinical benefit	Yes	No	Yes	No
	N	27	36	28	36
	Clinical Benefit Rate	0.43		0.44

## Sheet: Figure 2b
Figure 2b
	Response by RECIST 1.1 at week 24
		Arm A	Arm B
	CR	4	1
	PR	19	24
	SD	4	3
	PD	33	31

## Sheet: Figure 2c
Figure 2c
	CBR and PD-L1 status at week 24
		Arm A	Arm B
	CBR and PD-L1 positive	19/37 (51.4%)	17/41 (41.5%)
	CBR and PD-L1 negative	8/26 (30.1%)	11/23 (47.8%)

## Sheet: Figure 2d
Figure 2d
	CBR and PD-L1 status at week 24
		Arm A	Arm B
	CBR and CD73 positive	7/17 (41.2%)	12/22 (54.5%)
	CBR and CD73 negative	20/46 (43.5%)	16/42 (38.1%)

## Sheet: Figure 5f
Figure 5f
	Dynamic of str-TILs between baseline and week 3 biopsies
		Arm A		Arm B
		Baseline	Week 3	Baseline	Week 3
	No. Of pairs	Patients with clinical benefit (CB)
	1	5	90	1	1
	2	3	5	5	25
	3	10	25	90	1
	4	1	80	1	1
	5	5	30	50	30
	6	5	60	20	10
	7	90	1	10	80
	8	10	1	2	10
	9	1	5	2	5
	10	1	5	10	85
	11	5	1	5	80
	12	2	1	1	1
	13	1	1	90	1
	14	2	5	40	70
	15	30	90	3	1
	16	5	1
	No. Of pairs	Patients without clinical benefit (No CB)
	1	1	1	70	60
	2	2	1	10	1
	3	1	1	1	5
	4	1	1	20	40
	5	2	3	2	40
	6	10	5	1	1
	7	5	3	2	1
	8	5	1	90	10
	9	1	5	5	10
	10	1	1	2	1
	11	10	1	20	1
	12	40	10	5	1
	13	10	35	1	1
	14	2	1	1	1
	15	10	3	1	1
	16	1	30
	17	1	1
	18	10	10
	19	1	1

## Sheet: Figure 5h
Figure 5h
	Oncoplot including exploratory biomarker analyses and clinical variables
	No. Of case	TILs baseline	PD-L1 CPS	CD73 stroma H score	CD73 tumor H score	Soluble CD73	Tumor sample site	Arm	Presentation	Clinical benefit	Long responder
	1	1	0	0	0	2.75067	Skin/chest wall	B	Recurrent	Benefit	No
	2	1	0	0	40	2.86033	Breast	B	Recurrent	Benefit	No
	3	1	0	0	0	39.0926	Other/NR	B	Recurrent	No Benefit	No
	4	1	0	0	0	1.525	Breast	A	Recurrent	Benefit	No
	5	1	0	0	0	1.099	Lung	A	Recurrent	No Benefit	No
	6	1	0	0	0	3.18867	Skin/chest wall	A	Recurrent	No Benefit	No
	7	1	0	0	0	0.7925	Other/NR	B	Recurrent	No Benefit	No
	8	1	0	10	0	4.55433	Lymph node	A	Recurrent	No Benefit	No
	9	1	0	10	0	2.79533	Liver	B	Recurrent	No Benefit	No
	10	1	0	15	0	2.68206	Breast	B	Recurrent	No Benefit	No
	11	1	0	30	0	2.07661	Other/NR	B	Recurrent	No Benefit	No
	12	1	0	30	0	11.2227	Breast	A	De novo	No Benefit	No
	13	1	0	170	0	14.2483	Liver	A	Recurrent	No Benefit	No
	14	1	0	190	0	3.45767	Skin/chest wall	B	De novo	No Benefit	No
	15	1	0	210	0	6.75442	Breast	B	De novo	Benefit	Yes
	16	2	0	0	1	6.78756	Lymph node	A	Recurrent	No Benefit	No
	17	2	0	0	0	70.1257	Breast	A	Recurrent	No Benefit	No
	18	2	0	10	0	4.74433	Breast	B	Recurrent	Benefit	Yes
	19	2	0	50	0	1.96533	Lymph node	A	Recurrent	No Benefit	No
	20	3	0	1	0	2.77	Skin/chest wall	B	Recurrent	No Benefit	No
	21	5	0	0	0	4.949	Lymph node	A	Recurrent	No Benefit	No
	22	5	0	10	0	14.2837	Lymph node	A	Recurrent	Benefit	No
	23	5	0	80	0	3.57967	Lung	B	Recurrent	Benefit	No
	24	10	0	20	0	1.34333	Lymph node	A	Recurrent	No Benefit	No
	25	10	0	200	0	5.49267	Breast	A	Recurrent	No Benefit	No
	26	15	0	160	0	1.988	Lymph node	B	Recurrent	Benefit	No
	27	30	0	10	0	14.4223	Liver	A	Recurrent	No Benefit	No
	28	#N/A	0	80	0	1.56567	Skin/chest wall	A	Recurrent	No Benefit	No
	29	1	0.5	0	20	2.35017	Skin/chest wall	A	Recurrent	Benefit	No
	30	1	0.5	0	0	3.22567	Breast	A	De novo	Benefit	No
	31	1	0.5	0	0	5.00817	Lymph node	B	Recurrent	Benefit	Yes
	32	1	0.5	0.1	0	3.92617	Lymph node	A	Recurrent	No Benefit	No
	33	1	0.5	2	0	2.29875	Skin/chest wall	A	De novo	Benefit	Yes
	34	1	0.5	2	0	2.71567	Breast	A	De novo	Benefit	No
	35	1	0.5	10	0	4.02533	Lymph node	A	Recurrent	No Benefit	No
	36	1	0.5	10	0	3.15433	Breast	A	Recurrent	No Benefit	No
	37	1	0.5	10	0	1.965	Lung	A	De novo	Benefit	Yes
	38	1	0.5	100	0	5.35222	Other/NR	A	Recurrent	No Benefit	No
	39	1	0.5	140	0	2.6325	Other/NR	A	Recurrent	No Benefit	No
	40	1	0.5	160	0.01	3.79	Liver	B	Recurrent	No Benefit	No
	41	2	0.5	0	0	3.66033	Skin/chest wall	B	Recurrent	No Benefit	No
	42	2	0.5	1	4	22.9121	Breast	B	De novo	Benefit	Yes
	43	2	0.5	10	0	5.34233	Breast	B	Recurrent	No Benefit	No
	44	2	0.5	40	0	9.00292	Liver	A	Recurrent	Benefit	No
	45	2	0.5	50	0	1.90725	Skin/chest wall	A	Recurrent	Benefit	No
	46	2	0.5	50	0	6.41833	Breast	B	De novo	No Benefit	No
	47	2	0.5	100	0	4.11433	Lymph node	B	Recurrent	Benefit	No
	48	2	0.5	140	0	2.87239	Breast	B	De novo	No Benefit	No
	49	2	0.5	160	0	2.50233	Breast	A	De novo	Benefit	No
	50	2	0.5	160	0	2.723	Breast	B	De novo	No Benefit	No
	51	3	0.5	10	0	#N/A	Breast	A	Recurrent	Benefit	No
	52	3	0.5	60	0	5.94633	Breast	A	De novo	Benefit	No
	53	5	0.5	0	0	#N/A	Lymph node	B	Recurrent	No Benefit	No
	54	5	0.5	1	0	2.819	Lymph node	A	De novo	No Benefit	No
	55	5	0.5	10	0	0.639	Lung	B	Recurrent	Benefit	No
	56	5	0.5	160	0	2.98533	Lymph node	A	Recurrent	Benefit	Yes
	57	5	0.5	180	0	7.31622	Skin/chest wall	A	Recurrent	No Benefit	No
	58	5	0.5	270	0	1.1335	Breast	B	De novo	No Benefit	No
	59	8	0.5	210	0	15.7398	Liver	A	Recurrent	Benefit	No
	60	10	0.5	0	0	19.0617	Liver	A	Recurrent	No Benefit	No
	61	10	0.5	0	20	2.42667	Lung	B	Recurrent	Benefit	No
	62	10	0.5	5	0	#N/A	Lung	A	Recurrent	No Benefit	No
	63	10	0.5	10	1	29.2467	Breast	A	De novo	Benefit	No
	64	10	0.5	10	0	3.01083	Breast	B	De novo	Benefit	No
	65	10	0.5	10	0	18.5863	Liver	A	Recurrent	No Benefit	No
	66	10	0.5	30	0	4.87667	Skin/chest wall	A	Recurrent	Benefit	Yes
	67	10	0.5	50	0	3.40467	Breast	A	De novo	No Benefit	No
	68	10	0.5	190	0	9.6825	Skin/chest wall	B	Recurrent	No Benefit	No
	69	15	0.5	0	0	12.3796	Lung	A	Recurrent	No Benefit	No
	70	15	0.5	10	0	3.8595	Liver	A	Recurrent	No Benefit	No
	71	40	0.5	30	0	34.8567	Breast	A	De novo	No Benefit	No
	72	40	0.5	80	0	4.46833	Lymph node	B	De novo	No Benefit	No
	73	#N/A	0.5	2	0	5.169	Breast	A	De novo	No Benefit	No
	74	#N/A	0.5	10	0	3.1395	Lymph node	B	Recurrent	No Benefit	No
	75	#N/A	0.5	80	0	4.19483	Breast	B	Recurrent	Benefit	Yes
	76	60	1	140	0	4.19967	Lymph node	B	De novo	No Benefit	No
	77	1	1.5	10	0	17.3113	Liver	B	Recurrent	No Benefit	No
	78	1	2	0	300	2.08067	Breast	B	Recurrent	No Benefit	No
	79	1	2	10	0	3.81667	Breast	B	Recurrent	No Benefit	No
	80	1	2	240	0	1.3845	Breast	B	De novo	Benefit	Yes
	81	5	2	0	0	5.234	Liver	A	Recurrent	No Benefit	No
	82	5	2	10	0	3.409	Breast	A	De novo	Benefit	No
	83	5	2	160	0	2.85233	Breast	B	De novo	Benefit	Yes
	84	10	2	160	0	2.269	Lung	B	Recurrent	No Benefit	No
	85	50	2	10	0	3.60233	Breast	B	De novo	Benefit	Yes
	86	90	2	10	0	1.669	Lymph node	B	Recurrent	No Benefit	No
	87	5	3	100	0	5.388	Skin/chest wall	B	Recurrent	No Benefit	No
	88	5	3	140	0	3.3765	Breast	B	De novo	No Benefit	No
	89	2	5	0	0	3.81233	Liver	B	Recurrent	No Benefit	No
	90	5	5	4	0	2.3735	Breast	A	De novo	Benefit	Yes
	91	#N/A	5	150	240	4.58033	Liver	B	De novo	Benefit	Yes
	92	5	6	#N/A	#N/A	3.275	Liver	B	De novo	Benefit	Yes
	93	10	10	50	120	3.31017	Lymph node	A	Recurrent	No Benefit	No
	94	20	10	20	0	0.5725	Lymph node	A	Recurrent	Benefit	Yes
	95	1	12	40	0	7.78583	Breast	B	De novo	Benefit	Yes
	96	2	15	30	0	2.69975	Breast	B	De novo	Benefit	Yes
	97	20	15	190	0	20.5147	Lymph node	B	Recurrent	No Benefit	No
	98	5	20	1	0	3.69417	Breast	A	De novo	Benefit	Yes
	99	10	20	0	0	2.3305	Lung	A	Recurrent	No Benefit	No
	100	20	20	20	0	4.60233	Breast	B	Recurrent	Benefit	Yes
	101	30	20	1	0	2.01433	Breast	A	Recurrent	Benefit	Yes
	102	90	20	40	0	6.44	Lymph node	A	De novo	Benefit	No
	103	90	20	40	0	4.041	Lymph node	B	De novo	Benefit	Yes
	104	10	30	80	0	2.85392	Lymph node	B	Recurrent	Benefit	No
	105	90	30	140	0	16.2776	Other/NR	B	De novo	No Benefit	No
	106	70	36	20	0	9.72708	Liver	A	Recurrent	Benefit	Yes
	107	2	50	285	0	4.351	Breast	B	De novo	Benefit	Yes
	108	80	50	70	0	4.90933	Breast	B	De novo	Benefit	Yes
	109	98	50	1	40	1.701	Lymph node	A	De novo	Benefit	Yes
	110	90	60	160	5	2.57633	Breast	B	De novo	Benefit	Yes
	111	35	80	90	0	0.987	Breast	B	De novo	No Benefit	No

## Sheet: Sup. Figure 7e
Figure sup. 7e
	Baseline Str-TILs according to prospective PD-L1 status
	No. Of case	PD-L1 positive	PD-L1 negative
	1	1	3
	2	1	3
	3	1	1
	4	90	1
	5	60	2
	6	1	1
	7	2	5
	8	5	1
	9	1	2
	10	5	5
	11	70	1
	12	1	5
	13	98	15
	14	90	1
	15	5	1
	16	20	1
	17	5	30
	18	1	40
	19	10	5
	20	1	2
	21	10	2
	22		5
	23	50	2
	24	5	5
	25	20	1
	26	40	10
	27	10	1
	28	2	1
	29	10	5
	30	2	1
	31	90	1
	32	90	10
	33	10	3
	34	2	2
	35	1	2
	36	5	1
	37	80	1
	38	1	10
	39	2	1
	40	1
	41	10
	42	1
	43	2
	44	5
	45	1
	46	5
	47	20
	48	2
	49	10
	50	10
	51	5
	52	2
	53	1
	54	2
	55	90
	56	10
	57	1
	58	15
	59	5
	60	15
	61	8
	62	2
	63	1
	64	10
	65	35
	66	10
	67	30
	68	10

## Sheet: Sup. Figure 7f
Figure sup. 7f
	Baseline Str-TILs according to exploratory PD-L1 CPS
	No. Of case	CPS 0	CPS >1	CPS ≥1	CPS ≥10
	1	1	40	2	10
	2	2	1	5	30
	3	1	1	1	5
	4	1	2	5	98
	5	1	15	1	20
	6	1	5	1	20
	7	2	10	5	70
	8	1	10	50	2
	9	1	2	90	1
	10	3	10	5	90
	11	10	5	5	90
	12	2	15	60	10
	13	1	1	10	80
	14	1	10	5	10
	15	30	10	1	35
	16	2	1	5	90
	17	1	10		90
	18	5	1		20
	19	1	2		2
	20	1	1
	21	10	5
	22	1	5
	23	5	8
	24	15	3
	25	5	2
	26	1	1
	27	1	2
	28		1
	29		40
	30		1
	31		2
	32		2
	33		2
	34		10
	35		1
	36		2
	37		2
	38		3
	39		10
	40		10
	41		5
	42		1
	43		5
	44		1

## Sheet: Sup. Figure 11a
Figure sup. 11a
	Dynamic of PD-L1 CPS between baseline and week 3 biopsies
		Arm A		Arm B
		Baseline	Week 3	Baseline	Week 3
	No. of pairs	Patients with clinical benefit (CB)
	1	5	48	0	1
	2	1	30	0	1
	3	1	4	60	50
	4	1	5	40	25
	5	0	50	0	2
	6	20	1	0	5
	7	20	0	2	2
	8	1	1	20	2
	9	0	1	1	15
	10	1	2	50	5
	11	0	2	1	1
	12	1	1	30	20
	13	1	1	6	8
	14	1	2	5	1
	15	20	20
	16	1	0
	No. of pairs	Patients without clinical benefit (No CB)
	1	1	60	2	0
	2	6	1	30	48
	3	0	0	1	2
	4	1	58	0	0
	5	0	1	4	15
	6	0	1.5	1	1.5
	7	0	1	0	2
	8	1	1	15	40
	9	0	1	1	4
	10	0	0	5	2
	11	1	0	2	10
	12	1	1	1	5
	13	1	1	1	2
	14	1	10	1	2
	15	1	20	1	1
	16	0	1	1.5	80
	17	1.25	2	0	1
	18	0	1	1	0
	19	1	20
	19	0	1

## Sheet: Sup. Figure 12c
Figure sup. 12c
	CD73 stroma H scores in baseline primary tumors biopsies
		Arm A
	No. Of case	Clinical benefit	No clinical benefit
	1	0	30
	2	10	2
	3	4	30
	4	1	50
	5	60
	6	0
	7	10
	8	2
	9	160

[truncated: 3 more sheets: Sup. Figure 12d, Sup. Figure 12e, Sup. Figure 12f]
